# Supplementary material for: LoBLH6 interacts with LoMYB65 to regulate anther development through feedback regulation of gibberellin synthesis in lily
Source: Hortic Res. 2024 Dec 4;12(3):uhae339. doi: 10.1093/hr/uhae339 (PMC11886847; doi:10.1093/hr/uhae339)
Supplement: Web_Material_uhae339 [file web_material_uhae339.zip]

Archive with 10 entries (10 files):
- Fig. S1.ai
- Fig. S2.pdf
- Fig. S3.pdf
- Fig. S4.pdf
- Fig. S5.pdf
- Fig. S6.pdf
- Fig. S7.pdf
- Fig. S8.pdf
- Supplementary File 2024-11-02.docx
- Supplementary Table.docx
